# Supplementary material for: The Relationship Between Physical Activity and Depression in College Students: A Systematic Review and Meta-Analysis
Source: Brain Sci. 2025 Aug 18;15(8):875. doi: 10.3390/brainsci15080875 (PMC12385083; doi:10.3390/brainsci15080875)
Supplement: Supplementary file 1 [file brainsci-15-00875-s001.zip]

Archive with 1 entries (1 files):
- brainsci-3803978-supplementary.pdf
